# Supplementary material for: Bellman’s GAP—a language and compiler for dynamic programming in sequence analysis
Source: Bioinformatics. 2013 Jan 25;29(5):551–60. doi: 10.1093/bioinformatics/btt022 (PMC3582264; doi:10.1093/bioinformatics/btt022)
Supplement: Supplementary Data [file supp_btt022_bgsuppl.tar.gz]

Archive with 9 entries (8 files):
- bgsuppl
- bgsuppl/suppl_interact.pdf
- bgsuppl/README
- bgsuppl/nussinov.gap
- bgsuppl/flowg.gap
- bgsuppl/helper.hh
- bgsuppl/interaction.gap
- bgsuppl/ali.gap
- bgsuppl/interact.hh
