# Supplementary material for: Bellman’s GAP—a language and compiler for dynamic programming in sequence analysis
Source: Bioinformatics. 2013 Jan 25;29(5):551–60. doi: 10.1093/bioinformatics/btt022 (PMC3582264; doi:10.1093/bioinformatics/btt022)
Supplement: Supplementary Data [file supp_btt022_bgsuppl.tar.gz › bgsuppl/README]

This supplement holds the complete source code of the four
programming examples presented in the body of the paper[1] - ready
to compile.  They are included to demonstrate that with \bgap{},
there is no programming effort other than providing the
declarative components of a Bellman's GAP program: signatures,
algebras, grammars, and instances.

Readers may also use this code as a starting point for their own
experiments with alternative scoring models, more refined search
spaces, more advanced flowgram denoisers, and so on.

A Makefile is included for the creation of some instances for the nussinov and
interaction examples.


## GAP-Files ##

 - ali.gap         - Sequence Alignment
 - nussinov.gap    - RNA Structure
 - flowg.gap       - Flowgram Alignment
 - interaction.gap - RNA Interaction


## References ##

[1] Georg Sauthoff, Mathias Mohl and Robert Giegerich
Bellman's GAP a Language and Compiler for Dynamic Programming in Sequence Analysis
Bioinformatics, 2012


## Contact ##

    {gsauthof,robert}@techfak.uni-bielefeld.de
