# Supplementary material for: Bellman’s GAP—a language and compiler for dynamic programming in sequence analysis
Source: Bioinformatics. 2013 Jan 25;29(5):551–60. doi: 10.1093/bioinformatics/btt022 (PMC3582264; doi:10.1093/bioinformatics/btt022)
Supplement: Supplementary Data [file supp_btt022_bgsuppl.tar.gz › bgsuppl/nussinov.gap]

// RNA Structure (see paper text)

signature Nuss(alphabet, answer) {       
        // the four structural features of 
        // the simplest possible model for RNA structure
  answer split(answer, answer);
  answer pair(alphabet, answer, alphabet);
  answer open(alphabet, answer);
  answer nil(void);
  choice [answer] h([answer]);

}

algebra print                            
        // produces a dot-bracket string
  implements Nuss(alphabet = char, answer = string)
{

  string split(string l, string r)
  {
    string res;
    append(res, l);
    append(res, r);
    return res;
  }

  string pair(char c, string m, char d)
  {
    string r;
    append(r, '(');
    append(r, m);
    append(r, ')');
    return r;
  }

  string open(char c, string a)
  {
    string r;
    append(r, '.');
    append(r, a);
    return r;
  }

  string nil(void)
  {
    string r;
    return r;
  }

  choice [string] h([string] l)
  {
    return l;
  }
  
}

algebra bpmax  
        // counts base pairs and maximizes
  implements Nuss(alphabet = char, answer = int)
{
  int split(int x, int y)
  {
    return x + y;
  }

  int pair(char a, int x, char b)
  {
    return x + 1;
  }

  int open(char a, int x)
  {
    return x;
  }

  int nil(void)
  {
    return 0;
  }


  choice [int] h([int] l)
  {
    return list(maximum(l));
  }
  
}

algebra count auto count;                
        // counts candidiates
algebra enum auto enum;                  
        // outputs candidates as trees

        // While the count algebra can be generated, 
        // here comes its hand-coded equivalent

algebra mycount                             
         // counts candidates in the search space
  implements Nuss(alphabet = char, answer = int)
{
  int split(int x, int y)
  {
    return x * y;
  }

  int pair(char a, int x, char b)
  {
    return x;
  }

  int open(char a, int x)
  {
    return x;
  }

  int nil(void)
  {
    return 1;
  }


  choice [int] h([int] l)
  {
    return list(sum(l));
  }
}

algebra mycount_id extends mycount     
        // to be used with sampling structures
        // with even probability
{ 
  choice [int] h([int] l)
  {
    return l;
  }
} 


grammar RNAStruct uses Nuss (axiom=N) {  
        // a non-ambiguous version of the
        // classical Nussinov recurrence
  N = nil(EMPTY) |
          open(CHAR, N) |
          split(pair(CHAR, N, CHAR) 
               with char_basepairing,N) # h ;
}

instance print = RNAStruct( print ) ;

instance bpmax = RNAStruct( bpmax ) ;

instance bpmaxpp = RNAStruct( bpmax * print ) ;

instance count = RNAStruct(count);

instance bpmaxcnt = RNAStruct( bpmax * count ) ;

instance sampleEqual = 
    RNAStruct(((mycount | mycount_id) * print) 
        suchthat sample_filter);
