# Supplementary material for: Bellman’s GAP—a language and compiler for dynamic programming in sequence analysis
Source: Bioinformatics. 2013 Jan 25;29(5):551–60. doi: 10.1093/bioinformatics/btt022 (PMC3582264; doi:10.1093/bioinformatics/btt022)
Supplement: Supplementary Data [file supp_btt022_bgsuppl.tar.gz › bgsuppl/flowg.gap]

// Flowgram Alignment (see paper text)

import helper                            
        // auxiliaries coded in C++ (myround, banded)

input < raw, raw >                       
        // no special encoding, two track input

type Rope = extern                       
        // predefined type for string operations
type spair = ( Rope first, Rope second )

signature FlowAlign(alphabet, answer) {  
        // classical alignment model ...
  answer rep( <alphabet, alphabet>, answer );
  answer del( <Subsequence, void>, answer);
  answer ins( <void, Subsequence>, answer);
  answer nil( <void, void>);

  answer ti( <void, int>);               
        // extended by terminal insertions ...
  answer td( <int, void>);               
        // ... and deletions
  choice [answer] h([answer]);
}

algebra count auto count ;               
        // produce counting algebra
algebra enum auto enum;                  
        // produce (tree) enumeration algebra

algebra print                            
        // produces a pair of strings, i.e.
        // the two lines of the alignment
  implements FlowAlign(alphabet = float,
                       answer = spair ) {

  spair rep( <float a, float b>, spair m)
  {
    spair r;
    append(r.first, a);
    append(r.first, ' ');
    append(r.first, m.first);

    append(r.second, b);
    append(r.second, ' ');
    append(r.second, m.second);
    return r;
  }

  spair del( <Subsequence g, void>, spair m)
  {
    spair r;
    append(r.first, '*', size(g));
    append(r.first, m.first);
    append(r.second, "- - - - ");
    append(r.second, m.second);
    return r;
  }

  spair ins( <void, Subsequence g>, spair m)
  {
    spair r;
    append(r.first, "- - - - ");
    append(r.first, m.first);
    append(r.second, '*', size(g));
    append(r.second, m.second);
    return r;
  }

  spair nil( <void, void> )
  {
    spair r;
    return r;
  }

  spair ti( <void, int s> )               
        // terminal insertions/deletion are
        // shown as "="
  {
    spair r;
    append(r.second, '=', s);
    return r;
  }

  spair td( <int s, void> )
  {
    spair r;
    append(r.first, '=', s);
    return r;
  }


  choice [spair] h([spair] l)
  {
    return l;
  }

}

algebra score                               
        // basic scoring algebra, here
        // the only algebra used for optimization
  implements FlowAlign(alphabet = float,
                       answer = float ) {

  float rep( <float a, float b>, float m)
  {
    return m + score_table(a, b);
  }

  float del( <Subsequence g, void>, float m)
  {
    return m + 15.0 * 4.0;
  }

  float ins( <void, Subsequence g>, float m)
  {
    return m + 15.0 * 4.0;
  }

  float nil( <void, void> )
  {
    return 0.0;
  }

  float ti( <void, int b>)
  {
    return 0.0;
  }

  float td( <int a, void>)
  {
    return 0.0;
  }

  choice [float] h([float] l)
  {
    return list(minimum(l));
  }

}
        // The following algebras compute
        // additional info about the candidate,
        // they are not used during optimization

algebra length_alg                           
        // computes alignment length
  implements FlowAlign(alphabet = float,  
                       answer = int ) {

  int rep(<float a, float b>, int m)
  {
    return m + 1;
  }

  int del(<Subsequence g, void>, int m)
  {
    return m + 4;
  }

  int ins(<void, Subsequence g>, int m)
  {
    return m + 4;
  }

  int nil(<void, void>)
  {
    return 0;
  }

  int ti(<void, int b>)
  {
    return 0;
  }

  int td(<int a, void>)
  {
    return 0;
  }

  choice [int] h([int] l)
  {
    return list(minimum(l));
  }

}

algebra mismatch                             
        // computes mismatch score
  implements FlowAlign(alphabet = float,
                       answer = int ) {

  int rep(<float a, float b>, int m)
  {
    return m + abs(myround(a) - myround(b));
  }

  int del(<Subsequence g, void>, int m)
  {
    return m
      + myround(g[0])+ myround(g[1])
      + myround(g[2]) + myround(g[3]);
  }

  int ins(<void, Subsequence g>, int m)
  {
    return m
      + myround(g[0]) + myround(g[1])
      + myround(g[2]) + myround(g[3]);
  }

  int nil(<void, void>)
  {
    return 0;
  }

  int ti(<void, int b>)
  {
    return 0;
  }

  int td(<int a, void>)
  {
    return 0;
  }

  choice [int] h([int] l)
  {
    //return l;
    return list(minimum(l));
  }

}

algebra seqlen extends mismatch {                 
        // accumulatesa a positive weight 
        // for matched residues
  int rep(<float a, float b>, int m)
  {
    return m + max(myround(a), myround(b));
  }
}


grammar flow uses FlowAlign(axiom = ali)          
        // alignment grammar
{

  gap = REGION with minsize(4) with maxsize(4) ;  
        // gaps retain reading frame

  ali =  {
        rep( <CHAR, CHAR>, ali)     |
        del( <gap, EMPTY>, ali)   |
        ins( <EMPTY, gap>, ali)   |
        nil( <EMPTY, EMPTY> )     |

        ti( < EMPTY, SEQ > )      |               
        // insert/delete overhang
        td( < SEQ, EMPTY > )
          } with banded(10, 20, 20)               
        // user defined syntactic filter
                                  # h ;

}

instance score = flow(score);
instance print = flow(print);
instance sp = flow(score*print);


instance count = flow(count);
instance enum = flow(enum);

instance fga =
  flow(score * (length_alg % mismatch % seqlen));
