# Supplementary material for: Bellman’s GAP—a language and compiler for dynamic programming in sequence analysis
Source: Bioinformatics. 2013 Jan 25;29(5):551–60. doi: 10.1093/bioinformatics/btt022 (PMC3582264; doi:10.1093/bioinformatics/btt022)
Supplement: Supplementary Data [file supp_btt022_bgsuppl.tar.gz › bgsuppl/helper.hh]

#ifndef HELPER_HH
#define HELPER_HH

#include <math.h>
#include <cmath>

inline int myround(float d)
{
  return std::floor(d + 0.5);
}


inline double score_table(double a, double b)
{
  // to keep it simple:
  return fabs(a-b);

  // Denoiser uses:
/*
>    r a       s       b = case round' a > 9 of
>                          True  -> s +  arr!(       9, floor( (min b 9.99) * 100))
>                          False -> s +  arr!(round' a, floor( (min b 9.99) * 100))
*/
}

template<typename a, typename pos_type, typename T>
bool banded(const Basic_Sequence<a, pos_type> &seq1,
    const Basic_Sequence<a, pos_type> &seq2,
    T i0, //
    T j0, 
    T i1, //
    T j1,
    unsigned minw, // 10
    unsigned maxw, // 20
    unsigned div)  // 20
{
  // minw <= k <= maxw
  unsigned k = std::max(minw, std::min(maxw, seq1.size()/div));
  return abs(i1-i0) < k;
}

#endif
