# Supplementary material for: Bellman’s GAP—a language and compiler for dynamic programming in sequence analysis
Source: Bioinformatics. 2013 Jan 25;29(5):551–60. doi: 10.1093/bioinformatics/btt022 (PMC3582264; doi:10.1093/bioinformatics/btt022)
Supplement: Supplementary Data [file supp_btt022_bgsuppl.tar.gz › bgsuppl/interaction.gap]

/* RNA Interaction


This is an educational example demonstrating a two
track folding problem.
The grammar is most simple and not suitable for
engergy-based scoring. Note also that the grammar is
ambiguous, cf. note below.
*/


import interact                                
        // auxiliary definitions in C++ 
        // (e.g. filter basepair, reading bases
        // from DIFFERENT tracks)

input < raw, raw >                             
        // no special encoding, two track input


type spair = ( string first, string second )   
        // data type for pretty print result 

signature Interact(alphabet, answer) {

  answer nil(void);
  answer unpaired(answer, alphabet);
  answer pair(alphabet, answer, alphabet);
  answer split(answer, answer);

  answer nil2(<void,void>);
  answer interact(answer,<alphabet,alphabet>);
  answer struct1(answer,<answer,void>);
  answer struct2(answer,<void,answer>);

  choice [answer] h([answer]);

}

algebra bpmax                                  
        // simple base pair maximization
  implements Interact(alphabet = char, answer = int)
{
  int nil(void)
  {
    return 0;
  }

  int unpaired(int a, char c)
  {
    return a;
  }

  int pair(char c, int m, char d)
  {
    return m + 1;
  }

  int split(int l, int r)
  {
    return l + r;
  }

  int nil2(<void, void>)
  {
      return 0;
  }

  int interact(int a, <char c, char d>)    
        // interacting base pairs are here given the                                       
        // same weight as intramolecular base pairs
  {
      return a + 1;
  }

  int struct1(int a, <int b, void>)
  {
      return a + b;
  }

  int struct2(int a, <void, int b>)
  {
      return a + b;
  }

  choice [int] h([int] l)
  {
    return list(maximum(l));
  }
  
}

algebra dotbracket                          
        // creates two dotbracket strings
  implements Interact(alphabet = char, answer = spair ) {
  spair nil(void)
  {
      spair r;
      return r;
  }

  // single sequences always use first component of pair
  spair unpaired(spair a, char c)
  {
      spair r;
      append(r.first,a.first); 
      append(r.first,'.'); 
      return r;
      
  }

  spair pair(char c, spair m, char d)
  {
    spair r;
    append(r.first,'(');
    append(r.first,m.first);
    append(r.first,')');
    return r;
  }

  spair split(spair a, spair b)
  {
    spair r;
    append(r.first,a.first);
    append(r.first,b.first);
    return r;
  }

  spair nil2(<void, void>)
  {
    spair r;
    return r;
  }

  spair interact(spair a, <char c, char d>)     
        // interactions in the external loop                                         
        // are printed as '|' in both structures
  {
    spair r;
    append(r.first,a.first);
    append(r.second,a.second);
    append(r.first,'|');  
    append(r.second,'|');  
    return r;
  }

  spair struct1(spair a, <spair b, void>)
  {
    spair r;
    append(r.first,a.first);
    append(r.second,a.second);
    append(r.first,b.first);
    return r;
  }

  spair struct2(spair a, <void, spair b>)
  {
    spair r;
    append(r.first,a.first);
    append(r.second,a.second);
    append(r.second,b.first);
    return r;
  }

  choice [spair] h([spair] l)
  {
    return l;
  }
}

algebra enum  auto enum; 
algebra count auto count;
        // automatically generated algebras

grammar interaction uses Interact (axiom=I) {  
        // derived from single seq. grammar
        // S -> nil | S a | S a S a'

  I = nil2(<EMPTY,EMPTY>) |
      interact(I,<CHAR,CHAR> with basepair ) | 
        // interaction only in external loop
      struct1(I,<Nnonempty,EMPTY>) |            
      struct2(I,<EMPTY,Nnonempty>) # h;        
        // these two rules are the source
        // of a grammar ambiguity --
        // check it out using instance enum!
	
  N = nil(EMPTY) | Nnonempty # h;              
        // a intramolecular substructure must
        // be non-empty,
  Nnonempty = unpaired(N, CHAR) |
              split(N, bp) # h ;

  bp = pair(CHAR, N, CHAR) with char_basepairing ;

}

instance bpmax   = interaction( bpmax );
instance print   = interaction( dotbracket );
instance bpmaxpp = interaction( bpmax * dotbracket );
instance enum    = interaction( enum );
