# Supplementary material for: Bellman’s GAP—a language and compiler for dynamic programming in sequence analysis
Source: Bioinformatics. 2013 Jan 25;29(5):551–60. doi: 10.1093/bioinformatics/btt022 (PMC3582264; doi:10.1093/bioinformatics/btt022)
Supplement: Supplementary Data [file supp_btt022_bgsuppl.tar.gz › bgsuppl/ali.gap]

// Sequence Alignment (see paper text)

input < raw, raw >                           
        // no special encoding, two track input

type spair = ( string first, string second )

signature Align(alphabet, answer) {
  answer rep( <alphabet, alphabet>, answer );
  answer del( <alphabet, void>, answer);
  answer ins( <void, alphabet>, answer);
  answer nil( <void, void>);
  choice [answer] h([answer]);
}

algebra score implements                    
        // simple distance scoring
    Align(alphabet = char, answer = int) {
  int rep( <char a, char b>, int m)
  {
    if (a == b)
      return m;
    else
      return m + 3;
  }

  int del( <char g, void>, int m)
  {
    return m + 4;
  }

  int ins( <void, char g>, int m)
  {
    return m + 4;
  }

  int nil( <void, void> )
  {
    return 0;
  }

  choice [int] h([int] l)
  {
    return list(minimum(l));
  }
}

algebra print                                  
        // produces a string pair, i.e.
                                               
        // the two lines of the alignment
  implements Align(alphabet = char, answer = spair )
{
  spair rep(< char a, char b>, spair m)
  {
    spair r;
    append(r.first, a);
    append(r.first, m.first);
    append(r.second, b);
    append(r.second, m.second);
    return r;
  }

  spair del(<char a, void>,  spair m)
  {
    spair r;
    append(r.first, a);
    append(r.first, m.first);
    append(r.second, '-');
    append(r.second, m.second);
    return r;
  }

  spair ins(<void , char b>, spair m)
  {
    spair r;
    append(r.first, '-');
    append(r.first, m.first);
    append(r.second, b);
    append(r.second, m.second);
    return r;
  }

  spair nil(<void, void>)
  {
    spair r;
    return r;
  }

  choice [spair] h([spair] l)
  {
    return l;
  }

}


grammar alignment uses Align(axiom = ali)   
        //simple edit model with singleton gaps
{
  ali = rep( <CHAR, CHAR>, ali)   |
        del( <gap, EMPTY>, ali)   |
        ins( <EMPTY, gap>, ali)   |
        nil( <EMPTY, EMPTY> )     # h ;
  gap = CHAR ;
}

instance score   = alignment(score) ;
instance scorepp = alignment(score * print) ;
